# Supplementary material for: Deep Flow Cytometry Unveils Distinct Immune Cell Subsets in Inducible T Cell Co-Stimulator Ligand (ICOSL)- and ICOS-Knockout Mice during Experimental Autoimmune Encephalomyelitis
Source: Int J Mol Sci. 2024 Feb 21;25(5):2509. doi: 10.3390/ijms25052509 (PMC10932052; doi:10.3390/ijms25052509)
Supplement: Supplementary file 1 [file ijms-25-02509-s001.zip]

Archive with 1 entries (1 files):
- ijms-2824765-supplementary.pdf
